# Supplementary material for: Effects of Long-Term Elevated CO2 on Soil Aggregate Structure and Microbial Communities in a Deyeuxia angustifolia Wetland of the Sanjiang Plain
Source: Microorganisms. 2025 Dec 5;13(12):2776. doi: 10.3390/microorganisms13122776 (PMC12735876; doi:10.3390/microorganisms13122776)
Supplement: Supplementary file 1 [file microorganisms-13-02776-s001.zip]

Archive with 1 entries (1 files):
- microorganisms-3918204-supplementary.pdf
